# Supplementary material for: Polyclonal Aptamers for Specific Fluorescence Labeling and Quantification of the Health Relevant Human Gut Bacterium Parabacteroides distasonis
Source: Microorganisms. 2021 Nov 2;9(11):2284. doi: 10.3390/microorganisms9112284 (PMC8618460; doi:10.3390/microorganisms9112284)
Supplement: Supplementary file 1 [file microorganisms-09-02284-s001.zip]

Archive with 1 entries (1 files):
- microorganisms-1419916-supplementary.pdf
